# Supplementary material for: Prediction of Potential Distribution and Response of Changium smyrnioides to Climate Change Based on Optimized MaxEnt Model
Source: Plants (Basel). 2025 Feb 28;14(5):743. doi: 10.3390/plants14050743 (PMC11901656; doi:10.3390/plants14050743)
Supplement: Supplementary file 1 [file plants-14-00743-s001.zip › Table S1.xlsx]

## Sheet: Sheet1
Species	Longitude	Latitude
Changium smyrnioides	114.881	30.374
Changium smyrnioides	115.753	29.508
Changium smyrnioides	116.015	29.588
Changium smyrnioides	116.868	29.927
Changium smyrnioides	117.358	30.193
Changium smyrnioides	117.048	30.638
Changium smyrnioides	117.182	31.841
Changium smyrnioides	118.284	32.278
Changium smyrnioides	118.631	32.118
Changium smyrnioides	119.081	32.134
Changium smyrnioides	118.855	32.072
Changium smyrnioides	119.674	31.298
Changium smyrnioides	120.252	31.117
Changium smyrnioides	120.125	30.223
Changium smyrnioides	121.72	29.952
Changium smyrnioides	115.828	29.499
Changium smyrnioides	119.171	32.138
Changium smyrnioides	119.441	31.224
Changium smyrnioides	120.72	31.661
Changium smyrnioides	116.024	29.331
Changium smyrnioides	116.004	29.39
Changium smyrnioides	119.313	31.769
Changium smyrnioides	118.843	32.07
Changium smyrnioides	119.324	32.075
Changium smyrnioides	118.829	32.218
Changium smyrnioides	118.906	28.368
Changium smyrnioides	115.901	29.417
Changium smyrnioides	119.016	31.349
Changium smyrnioides	116.024	29.33
Changium smyrnioides	119.963	31.45
Changium smyrnioides	119.243	31.947
Changium smyrnioides	120.163	30.226
Changium smyrnioides	116.025	29.396
Changium smyrnioides	105.683	25.329
Changium smyrnioides	108.115	28.256
Changium smyrnioides	115.464	29.488
Changium smyrnioides	120.146	30.219
Changium smyrnioides	117.616	32.501
Changium smyrnioides	118.817	32.147
Changium smyrnioides	120.148	30.215
Changium smyrnioides	116.008	29.391
Changium smyrnioides	116.03	29.331
Changium smyrnioides	119.084	32.135
Changium smyrnioides	121.904	30.043
Changium smyrnioides	121.437	31.333
Changium smyrnioides	119.17	31.92
Changium smyrnioides	117.68	32.52
Changium smyrnioides	118.3	32.3
Changium smyrnioides	120.17	30.27
Changium smyrnioides	118.798	32.056
Changium smyrnioides	115.418	29.62
Changium smyrnioides	118.815	32.082
Changium smyrnioides	119.58	31.6
Changium smyrnioides	118.83	32.058
Changium smyrnioides	118.516	32.049
Changium smyrnioides	115.418	29.62
Changium smyrnioides	119.082	32.122
Changium smyrnioides	121.399	31.202
Changium smyrnioides	120.118	30.255
Changium smyrnioides	118.826	32.063
Changium smyrnioides	118.596	32.109
Changium smyrnioides	119.02	32.065
Changium smyrnioides	119.99	31.813
Changium smyrnioides	119.418	32.059
Changium smyrnioides	118.798	32.056
Changium smyrnioides	119.823	31.375
Changium smyrnioides	118.937	32.11
Changium smyrnioides	119.086	32.146
Changium smyrnioides	119.418	32.059
Changium smyrnioides	120.407	31.237
Changium smyrnioides	118.798	32.056
Changium smyrnioides	121.196	31.029
Changium smyrnioides	118.798	32.056
Changium smyrnioides	120.173	30.274
Changium smyrnioides	118.373	31.407
Changium smyrnioides	120.122	30.228
Changium smyrnioides	120.32	31.526
Changium smyrnioides	119.975	32.944
Changium smyrnioides	119.174	31.922
Changium smyrnioides	119.975	32.944
Changium smyrnioides	120.173	30.274
Changium smyrnioides	116.77	30.587
Changium smyrnioides	119.174	31.922
Changium smyrnioides	121.196	31.029
Changium smyrnioides	119.418	32.059
Changium smyrnioides	120.231	30.118
Changium smyrnioides	119.418	32.059
Changium smyrnioides	118.507	31.177
Changium smyrnioides	120.407	31.237
Changium smyrnioides	119.975	32.944
Changium smyrnioides	121.087	31.114
Changium smyrnioides	118.798	32.056
Changium smyrnioides	121.196	31.029
Changium smyrnioides	120.231	30.118
Changium smyrnioides	120.126	30.857
Changium smyrnioides	117.756	33.128
Changium smyrnioides	117.11	30.598
Changium smyrnioides	118.308	32.308
Changium smyrnioides	118.798	32.056
Changium smyrnioides	120.32	31.526
Changium smyrnioides	119.975	32.944
Changium smyrnioides	119.418	32.059
Changium smyrnioides	118.798	32.056
Changium smyrnioides	119.823	31.375
Changium smyrnioides	118.798	32.056
Changium smyrnioides	119.823	31.375
Changium smyrnioides	118.798	32.056
Changium smyrnioides	119.418	32.059
Changium smyrnioides	121.087	31.114
Changium smyrnioides	120.407	31.237
Changium smyrnioides	119.823	31.375
Changium smyrnioides	120.173	30.274
