# Supplementary material for: Prediction of Potential Distribution and Response of Changium smyrnioides to Climate Change Based on Optimized MaxEnt Model
Source: Plants (Basel). 2025 Feb 28;14(5):743. doi: 10.3390/plants14050743 (PMC11901656; doi:10.3390/plants14050743)
Supplement: Supplementary file 1 [file plants-14-00743-s001.zip › Table S2.xlsx]

## Sheet: Original_S
Species	Longitude	Latitude
Changium smyrnioides	105.675	25.336
Changium smyrnioides	108.133	28.252
Changium smyrnioides	114.883	30.377
Changium smyrnioides	115.425	29.627
Changium smyrnioides	115.466	29.502
Changium smyrnioides	115.758	29.502
Changium smyrnioides	115.841	29.502
Changium smyrnioides	115.883	29.419
Changium smyrnioides	116.008	29.336
Changium smyrnioides	116.008	29.377
Changium smyrnioides	116.008	29.586
Changium smyrnioides	116.05	29.336
Changium smyrnioides	116.758	30.586
Changium smyrnioides	116.883	29.919
Changium smyrnioides	117.05	30.627
Changium smyrnioides	117.091	30.586
Changium smyrnioides	117.175	31.836
Changium smyrnioides	117.341	30.211
Changium smyrnioides	117.633	32.502
Changium smyrnioides	117.675	32.502
Changium smyrnioides	117.758	33.127
Changium smyrnioides	118.3	32.294
Changium smyrnioides	118.383	31.419
Changium smyrnioides	118.508	31.169
Changium smyrnioides	118.508	32.044
Changium smyrnioides	118.591	32.127
Changium smyrnioides	118.633	32.127
Changium smyrnioides	118.8	32.044
Changium smyrnioides	118.8	32.086
Changium smyrnioides	118.8	32.127
Changium smyrnioides	118.841	32.044
Changium smyrnioides	118.841	32.086
Changium smyrnioides	118.841	32.211
Changium smyrnioides	118.925	28.377
Changium smyrnioides	118.925	32.127
Changium smyrnioides	119.008	31.336
Changium smyrnioides	119.008	32.044
Changium smyrnioides	119.091	32.127
Changium smyrnioides	119.175	31.919
Changium smyrnioides	119.175	32.127
Changium smyrnioides	119.258	31.961
Changium smyrnioides	119.3	31.752
Changium smyrnioides	119.341	32.086
Changium smyrnioides	119.425	31.211
Changium smyrnioides	119.425	32.044
Changium smyrnioides	119.591	31.586
Changium smyrnioides	119.675	31.294
Changium smyrnioides	119.841	31.377
Changium smyrnioides	119.966	31.461
Changium smyrnioides	119.966	32.961
Changium smyrnioides	120.008	31.794
Changium smyrnioides	120.133	30.211
Changium smyrnioides	120.133	30.252
Changium smyrnioides	120.133	30.836
Changium smyrnioides	120.175	30.211
Changium smyrnioides	120.175	30.252
Changium smyrnioides	120.175	30.294
Changium smyrnioides	120.216	30.127
Changium smyrnioides	120.258	31.127
Changium smyrnioides	120.3	31.544
Changium smyrnioides	120.425	31.252
Changium smyrnioides	120.716	31.669
Changium smyrnioides	121.091	31.127
Changium smyrnioides	121.216	31.044
Changium smyrnioides	121.383	31.211
Changium smyrnioides	121.425	31.336
Changium smyrnioides	121.716	29.961
Changium smyrnioides	121.883	30.044
