# Supplementary material for: Prediction of Potential Distribution and Response of Changium smyrnioides to Climate Change Based on Optimized MaxEnt Model
Source: Plants (Basel). 2025 Feb 28;14(5):743. doi: 10.3390/plants14050743 (PMC11901656; doi:10.3390/plants14050743)
Supplement: Supplementary file 1 [file plants-14-00743-s001.zip › Table S3.xlsx]

## Sheet: Sheet1
Environmental variables in bold were used in this study
Category	Variable	Description	Unit
Climate	bio1	Annual Mean Temperature	℃
	bio2	Mean Diurnal Range (mean of monthly (max temp-min temp))	℃
	bio3	Isothermality (bio2/bio7) (*100)	/
	bio4	Temperature Seasonality (standard deviation*100)	/
	bio5	Max Temperature of the Warmest Month	℃
	bio6	Min Temperature of the Coldest Month	℃
	bio7	Temperature Annual Range (bio5- bio6)	℃
	bio8	Mean Temperature of the Wettest Quarter	℃
	bio9	Mean Temperature of the Driest Quarter	℃
	bio10	Mean Temperature of the Warmest Quarter	℃
	bio11	Mean Temperature of the Coldest Quarter	℃
	bio12	Annual Precipitation	mm
	bio13	Precipitation of the Wettest Month	mm
	bio14	Precipitation of the Driest Month	mm
	bio15	Precipitation Seasonality (coefficient of variation)	/
	bio16	Precipitation of the Wettest Quarter	mm
	bio17	Precipitation of the Driest Quarter	mm
	bio18	Precipitation of the Warmest Quarter	mm
	bio19	Precipitation of the Coldest Quarter	mm
Topography	dem	elevation	m
	slope	Slope	°
	aspect	Aspect	rad
Soil	sand	Topsoil Sand Fraction	%
	cec_cla	The cation exchange capacity of clay loam	/
	tcarbon_EQ	Calcium Carbonate Content	%
	cec_soil	Topsoil Electrical Conductivity	/
	silt	Silt content	%
	clay	Topsoil Clay Fraction	%
	total-n	Topsoil N Fraction	/
	alum_sa	Exchangeable Aluminum Saturation in Topsoil	%
	esp	Topsoil Sodicity (ESP-Exchangeable Sodium Percentage)	%
	ph_water	Hydrogen ion concentration (acidity/alkalinity)	pH
	bulk	Topsoil Bulk Density	kg/
