# Supplementary material for: Prediction of Potential Distribution and Response of Changium smyrnioides to Climate Change Based on Optimized MaxEnt Model
Source: Plants (Basel). 2025 Feb 28;14(5):743. doi: 10.3390/plants14050743 (PMC11901656; doi:10.3390/plants14050743)
Supplement: Supplementary file 1 [file plants-14-00743-s001.zip › Table S4.xlsx]

## Sheet: Sheet1
Percent contribution and permutation importance of variables
Variable	Percent contribution	Permutation importance
dem	34.7	7.5
bio14	25	32.2
bio3	15.2	7.6
bio4	6.8	15
bio8	6.6	5.2
bulk	5.5	0.2
bio1	2.7	30.7
aspect	2.1	0.2
slope	0.9	1.2
alum_sa	0.6	0.2
